# Supplementary material for: QRFP43 modulates the activity of the hypothalamic-pituitary-thyroid axis in female sheep
Source: Sci Rep. 2025 Jan 7;15:1085. doi: 10.1038/s41598-025-85693-w (PMC11707026; doi:10.1038/s41598-025-85693-w)
Supplement: Supplementary file 1 — Supplementary Material 1 [file 41598_2025_85693_MOESM1_ESM.xlsx]

## Sheet: Metric
Title	QRFP43 modulates the activity of the hypothalamic-pituitary-thyroid axis in female sheep
Authors	Bartosz Jarosław Przybył, Michał Szlis *, Anna Misztal, Anna Wójcik-Gładysz
Affiliation	Department of Animal Physiology, The Kielanowski Institute of Animal Physiology and Nutrition, Polish Academy of Sciences, Instytucka 3, 05-110 Jabłonna, Poland
Corresponding author	Michał Szlis, E-mail: m.szlis@ifzz.pl; The Kielanowski Institute of Animal Physiology and Nutrition, Polish Academy of Sciences, Instytucka 3, 05-110 Jabłonna, Poland

## Sheet: AHA DIO1
	REF
Name				Take Off	Amplification	Comparative Conc.		Take Off	Amplification	Comparative Conc.
1 AHA	0.998003			29.7	1.86	1.06		30	1.92	1
1 AHA				29.9	1.91	0.941		30	1.87	1
2 AHA	0.492463			28.8	1.81	1.84		28.8	1.85	2.06
2 AHA				28.7	1.81	1.95		28.7	1.81	2.19
3 AHA	0.936429			29.4	1.87	1.28		29.6	1.81	1.27
3 AHA				29.4	1.82	1.28		29.5	1.84	1.35
4 AHA	0.645035			29.1	1.82	1.53		29.2	1.83	1.62
4 AHA				29.3	1.79	1.36		29.5	1.83	1.35
5 AHA	0.763557			29.1	1.87	1.53		28.9	1.78	1.94
5 AHA				29.1	1.83	1.53		29.4	1.83	1.44
6 AHA	0.84508			29.5	1.83	1.2		29.2	1.76	1.62
6 AHA				29.5	1.81	1.2		29.6	1.82	1.27
7 AHA	0.645035			28.7	1.85	1.95		29	1.81	1.83
7 AHA				28.2	1.87			29.2	1.84	1.62
8 AHA	0.817037			29.1	1.87	1.53		29	1.82	1.83
8 AHA				28.5	1.85	2.21		29.3	1.84	1.53
9 AHA	0.967			28.3	1.82	2.49		28.7	1.78	2.19
9 AHA				28.3	1.83	2.49		28.9	1.77	1.94
10 AHA	0.713597			29.2	1.83	1.44		29.5	1.85	1.35
10 AHA				29.3	1.87	1.36		29.2	1.81	1.62
11 AHA	0.564			28.9	1.88	1.73		29.7	1.85	1.2
11AHA				29.1	1.81	1.53		29.4	1.8	1.44
12 AHA	0.667121			29.3	1.85	1.36		29.7	1.87	1.2
12 AHA				29.2	1.85	1.44		29.6	1.86	1.27
13 AHA	0.667121			29.4	1.91	1.28		29.7	1.81	1.2
13 AHA				29.2	1.8	1.44		30.1	1.9	0.941
14 AHA	0.690223			30.2	1.82	0.784		29.8	1.82	1.13
14 AHA				29.8	1.85	1		29.6	1.83	1.27
15 AHA	0.623647			29.6	1.86	1.13		29.4	1.81	1.44
15 AHA				29.7	1.85	1.06		30	1.89	1
16 AHA	0.623647			30	1.86	0.885		30.1	1.87	0.941
16 AHA				29.9	1.81	0.941		30	1.88	1
17 AHA	0.623647			29.7	1.87	1.06		30	1.91	1
17 AHA				29.5	1.85	1.2		29.5	1.78	1.35
18 AHA	0.667503			29.4	1.8	1.28		29.3	1.82	1.53
18 AHA				29.3	1.78	1.36		29.4	1.78	1.44
19 AHA	1362.53			29.5	1.77	1.2		29.5	1.81	1.35
19 AHA				29.5	1.84	1.2		29.4	1.78	1.44
20 AHA	0.583022			30	1.76	0.885		29.7	1.77	1.2
20 AHA				29.8	1.85	1		29.9	1.86	1.06
21 AHA	0.690348			29.4	1.78	1.28		29.9	1.83	1.06
21 AHA				29.7	1.83	1.06		29.7	1.84	1.2
22 AHA	0.763611			30.2	1.89	0.784		30.6	2.04	0.696
22 AHA				30.2	1.88	0.784		29.9	1.83	1.06
23 AHA	0.763577			28.5	1.79			29.1	1.81	1.72
23 AHA				28.9	1.79	1.73		28.8	1.82
24 AHA	0.623647			30	1.91	0.885		30.1	1.89	0.941
24 AHA				30	1.85	0.885		29.1	1.78	1.72

## Sheet: AHA DIO2
	REF
Name				Take Off	Amplification	Comparative Conc.		Take Off	Amplification	Comparative Conc.
1 AHA	0.998003			27.7	1.59	1.23		28.6	1.63	1.05
1 AHA				28.5	1.67	0.814		28.8	1.59	0.949
2 AHA	0.492463			28.6	1.64	0.773		28.8	1.58	0.949
2 AHA				28.5	1.63	0.814		28.3	1.57
3 AHA	0.936429			27.9	1.63	1.11		27.8	1.61	1.6
3 AHA				27.7	1.63	1.23		28.1	1.65	1.37
4 AHA	0.645035			28.3	1.52	0.902		29.2	1.67	0.771
4 AHA				28.2	1.58	0.95		28.8	1.62	0.949
5 AHA	0.763557			28.8	1.65	0.698		29.2	1.67	0.771
5 AHA				29.2	1.64	0.568		29.3	1.66	0.732
6 AHA	0.84508			29.6	1.65	0.462		29.2	1.72	0.771
6 AHA				29.2	1.66	0.568		29.1	1.61	0.813
7 AHA	0.645035			27.7	1.64	1.23		29	1.62	0.856
7 AHA				28.4	1.63	0.857		28.8	1.64	0.949
8 AHA	0.817037			28.8	1.63	0.698		28.9	1.63	0.901
8 AHA				28.8	1.63	0.698		29	1.63	0.856
9 AHA	0.967			29	1.7	0.629		28.7	1.62	1
9 AHA				28.5	1.69	0.814		29	1.71	0.856
10 AHA	0.713597			29.8	1.72	0.417		30.3	1.84	0.436
10 AHA				29.7	1.74	0.439		30.1	1.77	0.484
11 AHA	0.564			30.4	1.78	0.306		30.2	1.77	0.459
11AHA				29.8	1.71	0.417		30.6	1.79	0.373
12 AHA	0.667121			29.5	1.61	0.487		29.7	1.73	0.595
12 AHA				29.3	1.7	0.539		29.7	1.69	0.595
13 AHA	0.667121			29.1	1.66	0.598		28.4	1.55	1.17
13 AHA				28.8	1.69	0.698		28.7	1.6	1
14 AHA	0.690223			29.8	1.71	0.417		30.3	1.84	0.436
14 AHA				30	1.67			30.3	1.8	0.436
15 AHA	0.623647			29.5	1.72	0.487		29.8	1.7	0.565
15 AHA				29.6	1.68	0.462		29.5	1.68	0.66
16 AHA	0.623647			28	1.65	1.05		28	1.63	1.44
16 AHA				28	1.61	1.05		28	1.66	1.44
17 AHA	0.623647			29.7	1.64	0.439		29.4	1.69	0.695
17 AHA				29.7	1.72	0.439		29.6	1.71	0.627
18 AHA	0.667503			28.4	1.61	0.857		28.5	1.63	1.11
18 AHA				28.5	1.59	0.814		27.9	1.66
19 AHA	1362.53			29.1	1.69	0.598		29.1	1.63	0.813
19 AHA				30.9	1.74	0.237		28.8	1.62	0.949
20 AHA	0.583022			28.8	1.63	0.698		29.3	1.73	0.732
20 AHA				29.2	1.69	0.568		28.5	1.64	1.11
21 AHA	0.690348			30	1.71	0.376		30.2	1.68	0.459
21 AHA				30.2	1.75	0.34		30.3	2.04	0.436
22 AHA	0.763611			30.1	1.77	0.357		30.3	1.92	0.436
22 AHA				30.2	1.86	0.34		30.1	1.65	0.484
23 AHA	0.763577			29.6	1.7			29.9	1.81	0.537
23 AHA				28.9	1.76	0.663		29.4	1.65	0.695
24 AHA	0.623647			30.2	1.82	0.34		30.3	1.81	0.436
24 AHA				29.9	1.75	0.396		19.3	0.74

## Sheet: AHA DIO3
	REF
Name				Take Off	Amplification	Comparative Conc.		Take Off	Amplification	Comparative Conc.
1 AHA	0.998003			29.8	1.68	1		29.9	1.71	0.974
1 AHA				29.8	1.72	1		29.8	1.7	1.03
2 AHA	0.492463			29.4	1.64	1.24		29.6	1.71	1.14
2 AHA				29.6	1.64			29.6	1.68	1.14
3 AHA	0.936429			29.6	1.64	1.11		29.5	1.67	1.2
3 AHA				29.6	1.68	1.11		29.4	1.68	1.27
4 AHA	0.645035			29.3	1.65	1.3		29.3	1.71	1.34
4 AHA				29.2	1.64	1.37		29.7	1.7	1.08
5 AHA	0.763557			29.9	1.68	0.948		29.8	1.71	1.03
5 AHA				29.9	1.74	0.948		29.7	1.71	1.08
6 AHA	0.84508			29.7	1.68	1.05		29.7	1.67	1.08
6 AHA				29.7	1.66	1.05		29.8	1.7	1.03
7 AHA	0.645035			29.6	1.67	1.11		29.8	1.69	1.03
7 AHA				29.7	1.66	1.05		29.5	1.68	1.2
8 AHA	0.817037			29.4	1.65	1.24		29.4	1.76	1.27
8 AHA				29.7	1.7	1.05		29.3	1.7	1.34
9 AHA	0.967			27.9	1.65	2.73		28.4	1.67	2.15
9 AHA				28	1.61	2.59		28	1.68	2.65
10 AHA	0.713597			29.6	1.67	1.11		29.8	1.66	1.03
10 AHA				29.8	1.65	1		30	1.74	0.924
11 AHA	0.564			29.7	1.68	1.05		29.5	1.65	1.2
11AHA				29.7	1.67	1.05		29.8	1.68	1.03
12 AHA	0.667121			29.9	1.71	0.948		29.8	1.7	1.03
12 AHA				29.8	1.68	1		29.8	1.7	1.03
13 AHA	0.667121			30	1.71	0.9		30.1	1.7	0.877
13 AHA				29.8	1.69	1		29.5	1.62	1.2
14 AHA	0.690223			30.1	1.72	0.853		30.2	1.73	0.832
14 AHA				30.2	1.75	0.809		30.3	1.72	0.789
15 AHA	0.623647			30.2	1.75	0.809		30.2	1.74	0.832
15 AHA				30.3	1.73	0.768		30.1	1.7	0.877
16 AHA	0.623647			30	1.69	0.9		29.8	1.67	1.03
16 AHA				30	1.7	0.9		29.8	1.69	1.03
17 AHA	0.623647			30.3	1.73	0.768		30.1	1.7	0.877
17 AHA				30.3	1.76	0.768		30.2	1.7	0.832
18 AHA	0.667503			30	1.71	0.9		30	1.66	0.924
18 AHA				29.5	1.67	1.17		29.9	1.7	0.974
19 AHA	1362.53			29.6	1.67	1.11		29.7	1.68	1.08
19 AHA				30.3	1.79			29.7	1.65	1.08
20 AHA	0.583022			30.1	1.73	0.853		30.1	1.69	0.877
20 AHA				30.2	1.77	0.809		30.1	1.66	0.877
21 AHA	0.690348			31	1.84			30.1	1.69	0.877
21 AHA				30.1	1.72	0.853		30.2	1.76	0.832
22 AHA	0.763611			30.3	1.77	0.768		30.1	1.71	0.877
22 AHA				30.3	1.76	0.768		30.1	1.73	0.877
23 AHA	0.763577			29.8	1.69	1		29.7	1.7	1.08
23 AHA				29.7	1.65	1.05		29.7	1.65	1.08
24 AHA	0.623647			30.4	1.76	0.728		30.5	2	0.71
24 AHA				30.3	1.76	0.768		30.2	1.7	0.832

## Sheet: MBH DIO1
Name				Name	Take Off	Amplification	Comparative Conc.			Name	Take Off	Amplification	Comparative Conc.				Name
1	1.00038			1	30	1.85	0.886			1	29.4	1.79	1.06				1	0.969103	0.999659	0.999281
1				1	29.6	1.86	1.13			1	29.6	1.77	0.941				1	1.03118
2	0.786025			2	29.3	1.86	1.35			2	28.7	1.79	1.62				2	1.47885	1.43577	1.82663
2				2	29.1	1.82	1.53			2	29.1	1.86	1.27				2	1.39395
3	0.763499			3	29.3	1.82	1.35			3	29.2	1.82	1.2				3	1.27279	1.19812	1.56925
3				3	29.5	1.84	1.2			3	29.4	1.8	1.06				3	1.12783
4	1.06726			4	29.3	1.81	1.35			4	28.8	1.81	1.53				4	1.43718	1.43577	1.34529
4				4	29	1.87	1.62			4	29.1	1.82	1.27				4	1.43436
5	1.04211			5	29.3	1.81	1.35			5	29.2	1.81	1.2				5	1.27279	1.19812	1.14971
5				5	29.5	1.89	1.2			5	29.4	1.8	1.06				5	1.12783
6	0.710938			6	29.4	1.8	1.27			6	29.1	1.86	1.27				6	1.27	1.33069	1.87173
6				6	29	1.78	1.62			6	29.2	1.81	1.2				6	1.39427
7	1.46584			7	29.1	1.77	1.53			7	28.9	1.86	1.44				7	1.48432	1.39703	0.953056
7				7	29.1	1.85	1.53			7	29.3	1.82	1.13				7	1.31488
8	0.394185			8	29.6	1.82	1.13			8	29.4	1.82	1.06				8	1.09444	1.11065	2.81758
8				8	29.3	1.8	1.35			8	29.6	1.87	0.941				8	1.1271
9	0.808142			9	29.1	1.88	1.53			9	29	1.84	1.35				9	1.43718	1.35249	1.67358
9				9	29.5	1.87	1.2			9	29	1.81	1.35				9	1.27279
10	0.898345			10	29.1	1.78	1.53			10	28.7	1.82	1.62				10	1.57436	2.63273	2.93065
10				10	28.7	1.79	1.95			10	25.7	1.71	9.94				10	4.40261
11	0.310327			11	29.1	1.83	1.53			11	29.1	1.85	1.27				11	1.39395	1.37298	4.42432
11				11	29.2	1.86	1.44			11	29.1	1.87	1.27				11	1.35233
12	0.663953			12	29.1	1.85	1.53			12	29.2	1.89	1.2				12	1.35499	1.33478	2.01036
12				12	29.1	1.86	1.53			12	29.3	1.82	1.13				12	1.31488
13	1.20937			13	30.2	1.85	0.785			13	29.9	1.81	0.785				13	0.785	0.7732	0.639343
13				13	29.8	1.8	1			13	30.4	1.8	0.58				13	0.761577
14	1.32586			14	30.5	1.93	0.655			14	30	1.88	0.739				14	0.695733	0.665048	0.501596
14				14	30.5	1.84	0.655			14	30.3	1.91	0.617				14	0.635716
15	0.902334			15	30.2	1.88	0.785			15	30.6	1.95	0.514				15	0.635209	0.695668	0.770965
15				15	30.1	1.77	0.834			15	30.1	1.84	0.696				15	0.761882
16	0.983683			16	29.9	1.75	0.941			16	29.6	1.76	0.941				16	0.941	0.926938	0.942314
16				16	29.9	1.81	0.941			16	29.7	1.8	0.886				16	0.913086
17	0.676296			17	30.4	1.88	0.696			17	30.1	1.84	0.696				17	0.696	0.654971	0.968467
17				17	30.5	1.88	0.655			17	30.4	1.9	0.58				17	0.61636
18	0.407865			18	29.4	1.72	1.27			18	29.5	1.82	1				18	1.12694	1.21475	2.9783
18				18	29.4	1.78	1.27			18	29	1.83	1.35				18	1.30939
19	1.86276			19	30.5	1.85	0.655			19	30.2	1.87	0.655				19	0.655	0.695781	0.373522
19				19	30.1	1.8	0.834			19	30.2	1.93	0.655				19	0.739101
20	1.12392			20	27.9	1.78	3.16			20	28.5	1.71	1.83				20	2.40475	2.97009	2.64261
20				20	27.6	1.86	3.78			20	27.4	1.79	3.56				20	3.66835
21	0.907501			21	29.7	1.87	1.06			21	30.1	1.81	0.696				21	0.85893	0.846373	0.932641
21				21	30.1	1.82	0.834			21	29.8	1.79	0.834				21	0.834
22	0.14746			22	30.4	1.87	0.696			22	30.5	1.84	0.546				22	0.616454	0.60702	4.1165
22				22	30.6	1.93	0.616			22	30.4	1.86	0.58				22	0.597729
23	0.964438			23	29.3	1.79	1.35			23	29.5	1.77	1				23	1.1619	1.09459	1.13495
23				23	29.6	1.84	1.13			23	29.6	1.88	0.941				23	1.03118
24	0.323869			24	30.2	1.87	0.785			24	30.2	1.84	0.655				24	0.71706	0.739174	2.28232
24				24	29.9	1.82	0.941			24	30.3	1.85	0.617				24	0.761969

## Sheet: MBH DIO2
	REF			Dio2
Name				Take Off	Amplification	Comparative Conc.		Take Off	Amplification	Comparative Conc.
1 MBH	0.999948			28.8	1.61	1.11		28.6	1.69	1.05
1 MBH				29.2	1.66	0.899		28.8	1.63	0.949
2 MBH	0.817038			29	1.7	1		29	1.69	0.855
2 MBH				28.8	1.62			29	1.67	0.855
3 MBH	0.76327			28	1.58	1.71		27.9	1.59	1.52
3 MBH				28.6	1.62	1.24		28.3	1.65	1.23
4 MBH	1.06722			29.9	1.71	0.619		29.5	1.68	0.658
4 MBH				29.6	1.71	0.726		30	1.74	0.506
5 MBH	1.04184			29.6	1.73	0.726		29.4	1.72	0.693
5 MBH				29.8	1.71	0.652		29.8	1.68	0.562
6 MBH	0.710938			30.7	1.93	0.404		30.2	1.69	0.456
6 MBH				30.8	1.9	0.383		30.8	1.88	0.333
7 MBH	1.43094			27.2	1.63	2.61		27.5	1.68	1.87
7 MBH				27.4	1.59	2.35		27.1	1.63	2.31
8 MBH	0.393959			30	1.83	0.586		30.1	1.83	0.48
8 MBH				30.2	1.79	0.527		29.9	1.69	0.533
9 MBH	0.807719			29.6	1.71	0.726		29.2	1.67	0.77
9 MBH				29.6	1.67	0.726		29.1	1.65	0.811
10 MBH	0.896408			30.2	1.85	0.527		29.6	1.67	0.624
10 MBH				29.7	1.76	0.688		29.7	1.77	0.592
11 MBH	0.310297			31	2.06	0.344		30.5	1.91	0.39
11 MBH				30.7	2.16	0.404		30.3	1.75	0.433
12 MBH	0.663592			29.5	1.72	0.766		29.7	1.63	0.592
12 MBH				30	1.81	0.586		29.7	1.64	0.592
13 MBH	1.20774			27.9	1.65	1.8		28.7	1.63	1
13 MBH				27.6	1.6	2.11		27.7	1.62	1.69
14 MBH	1.32495			29.9	1.69	0.619		30.2	1.67	0.456
14 MBH				30.7	1.9	0.404		30	1.7	0.506
15 MBH	0.902334			29.8	1.7	0.652		29.9	1.72	0.533
15 MBH				29.9	1.84	0.619		29.9	1.65	0.533
16 MBH	0.983139			28.5	1.64	1.31		28.2	1.62	1.3
16 MBH				28.5	1.69	1.31		28.3	1.58	1.23
17 MBH	0.65738			29.4	1.65	0.808		28.9	1.65	0.901
17 MBH				29.7	1.74	0.688		29.7	1.67	0.592
18 MBH	0.472148			29.5	1.72	0.766		29.4	1.57	0.693
18 MBH				29.6	1.68	0.726		29.6	1.66	0.624
19 MBH	1.90197			28.6	1.54	1.24		28.7	1.63	1
19 MBH				28.2	1.66	1.53		27.9	1.64	1.52
20 MBH	1.12371			27.4	1.62	2.35		27	1.69	2.44
20 MBH				26.7	1.74			27.1	1.65	2.31
21 MBH	0.90747			30.2	1.72	0.527		30.2	1.73	0.456
21 MBH				29.7	1.68	0.688		30	1.77	0.506
22 MBH	0.559942			31.4	1.46	0.278		29.5	1.9	0.658
22 MBH				30.3	1.23	0.5		6	-0.75
23 MBH	0.964391			29.7	1.71	0.688		29.4	1.69	0.693
23 MBH				29.8	1.66	0.652		29.6	1.67	0.624
24 MBH	0.3236			30.6	1.84	0.426		30.4	1.78	0.41
24 MBH				30.1	1.75	0.556		30.1	1.64	0.48

## Sheet: MBH DIO3
Name					Name	Take Off	Amplification	Comparative Conc.			Name	Take Off	Amplification	Comparative Conc.			Name
1	1.00038				1	29.6	1.67	1.08			1	29.5	1.67	1.05			1	1.06489	0.998854	0.998476
1					1	29.9	1.68	0.924			1	29.7	1.72	0.95			1	0.93691
2	0.786025				2	29.2	1.64	1.34			2	29.2	1.68	1.23			2	1.28382	1.23298	1.56862
2					2	29.5	1.63	1.14			2	29.2	1.64	1.23			2	1.18415
3	0.763499				3	29.8	1.67	0.974			3	29.4	1.65	1.11			3	1.03978	1.08182	1.41693
3					3	29.7	1.65	1.03			3	29.2	1.69	1.23			3	1.12557
4	1.06726				4	29.7	1.68	1.03			4	28.8	1.67	1.51			4	1.24712	1.19891	1.12335
4					4	29.6	1.69	1.08			4	29.2	1.64	1.23			4	1.15256
5	1.04211				5	29.6	1.68	1.08			5	29.6	1.68	1			5	1.03923	1.02699	0.985489
5					5	29.7	1.68	1.03			5	29.6	1.65	1			5	1.01489
6	0.710938				6	28.5	1.64	1.93			6	28.9	1.61	1.43			6	1.66129	1.53523	2.15944
6					6	29	1.62	1.48			6	29	1.64	1.36			6	1.41873
7	1.46584				7	29.4	1.66	1.2			7	29.4	1.65	1.11			7	1.15412	1.18413	0.807812
7					7	29.4	1.64	1.2			7	29.2	1.7	1.23			7	1.21491
8	0.394185				8	29.3	1.66	1.27			8	29.6	1.66	1			8	1.12694	1.12552	2.85531
8					8	29.6	1.68	1.08			8	29.3	1.65	1.17			8	1.1241
9	0.808142				9	29.5	1.6	1.14			9	29.4	1.63	1.11			9	1.1249	1.16904	1.44657
9					9	29.4	1.62	1.2			9	29.2	1.61	1.23			9	1.21491
10	0.898345				10	29.3	1.63	1.27			10	28.9	1.65	1.43			10	1.34763	1.34879	1.50142
10					10	29.2	1.66	1.34			10	29	1.66	1.36			10	1.34996
11	0.310327				11	29.3	1.63	1.27			11	29.1	1.66	1.29			11	1.27996	1.23112	3.96718
11					11	29.5	1.68	1.14			11	29.2	1.65	1.23			11	1.18415
12	0.663953				12	29.4	1.63	1.2			12	29.1	1.62	1.29			12	1.24419	1.16869	1.7602
12					12	29.7	1.68	1.03			12	29.3	1.65	1.17			12	1.09777
13	1.20937				13	30.3	1.81	0.749			13	30	1.69	0.814			13	0.780824	0.822449	0.680066
13					13	30.1	1.72	0.832			13	29.8	1.68	0.902			13	0.866293
14	1.32586				14	30.5	1.83	0.674			14	30.2	1.71	0.734			14	0.703361	0.72216	0.544672
14					14	30.3	1.73	0.749			14	30.2	1.77	0.734			14	0.741462
15	0.902334				15	30.2	1.73	0.789			15	28.8	1.56	1.51			15	1.09151	0.911337	1.00998
15					15	30.3	1.76	0.749			15	30.1	1.73	0.773			15	0.760905
16	0.983683				16	30.2	1.73	0.789			16	30	1.75	0.814			16	0.801403	0.791046	0.804168
16					16	30.3	1.68	0.749			16	30	1.73	0.814			16	0.780824
17	0.676296				17	30.5	1.84	0.674			17	30.2	1.7	0.734			17	0.703361	0.684906	1.01273
17					17	30.7	1.78	0.606			17	30.2	1.65	0.734			17	0.666936
18	0.407865				18	29.9	1.69	0.924			18	29.2	1.63	1.23			18	1.06608	1.05285	2.58136
18					18	29.8	1.67	0.974			18	29.4	1.64	1.11			18	1.03978
19	1.86276				19	30.4	1.97	0.71			19	30.5	1.8	0.629			19	0.668274	0.64233	0.344827
19					19	30.7	2.2	0.606			19	30.5	1.9	0.629			19	0.617393
20	1.12392				20	29.8	1.65	0.974			20	27.9	1.63	2.4			20	1.52892	1.71999	1.53035
20					20	28.9	1.67	1.56			20	27.9	1.64	2.4			20	1.93494
21	0.907501				21	30.5	1.85	0.674			21	30.1	1.76	0.773			21	0.721805	0.712834	0.785491
21					21	30.4	1.73	0.71			21	30.3	1.89	0.698			21	0.703974
22	0.14746				22	30	1.66	0.877			22	29.9	1.63	0.857			22	0.866942	0.844325	5.72579
22					22	30.2	1.72	0.789			22	29.9	1.69	0.857			22	0.822297
23	0.964438				23	30.3	1.81	0.749			23	30.2	1.78	0.734			23	0.741462	0.760954	0.789014
23					23	30.2	1.71	0.789			23	30.1	1.75	0.773			23	0.780959
24	0.323869				24	30.1	1.69	0.832			24	30	1.73	0.814			24	0.822951	0.889207	2.74558
24					24	30.2	1.73	0.789			24	29.3	1.59	1.17			24	0.960797

## Sheet: PIT DIO1
	REF			Dio1
Name				Take Off	Amplification	Comparative Conc.		Take Off	Amplification	Comparative Conc.
1 Pit	1.00015			28.8	1.77	0.845		28.4	1.73	0.846
1 Pit				28.2	1.76	1.18		27.8	1.75	1.18
2 Pit	1.57159			28	1.72	1.32		27.9	1.75	1.12
2 Pit				27.6	1.77			27.7	1.76	1.25
3 Pit	3.37555			26.9	1.68	2.45		26.5	1.7	2.44
3 Pit				26.4	1.77	3.24		26.3	1.77	2.73
4 Pit	1.27006			27.2	1.78			27.1	1.69	1.75
4 Pit				26.8	1.72			27.1	1.74	1.75
5 Pit	7.13673			28	1.7	1.32		27.9	1.75	1.12
5 Pit				27.4	1.76	1.85		27.4	1.73	1.48
6 Pit	2.16308			30.1	1.9	0.408		29.3	1.78	0.512
6 Pit				29.3	1.79	0.639		28.7	1.77	0.716
7 Pit	1.57131			28.5	1.73	1		28.3	1.71	0.895
7 Pit				28	1.73			28.3	1.74	0.895
8 Pit	6.21744			27.8	1.75	1.48		27.9	1.71	1.12
8 Pit				27.4	1.75	1.85		27.6	1.8	1.32
9 Pit	6.25095			27.7	1.83	1.57		28.2	1.7	0.946
9 Pit				27.2	1.76	2.07		27.2	1.77	1.65
10 Pit	1.62992			28	1.74	1.32		28	1.73	1.06
10 Pit				27.8	1.74	1.48		27.4	1.79	1.48
11 Pit	1.67931			27.5	1.77	1.75		27.5	1.72	1.4
11 Pit				27.2	1.73	2.07		26.8	1.71	2.06
12 Pit	1.59391			28.6	1.73	0.946		28.6	1.77	0.757
12 Pit				28.5	1.81	1		28.5	1.79	0.8
13 Pit	6.53625			27.7	1.78	1.57		27.9	1.77	1.12
13 Pit				27.3	1.73	1.96		27.3	1.7	1.56
14 Pit	6.42053			27.6	1.72	1.66		27.9	1.73	1.12
14 Pit				27.1	1.7	2.19		27.2	1.76	1.65
15 Pit	1.52814			27.5	1.71	1.75		27.8	1.79	1.18
15 Pit				27.2	1.75	2.07		27.2	1.78	1.65
16 Pit	1.99257			28	1.72	1.32		27.6	1.74	1.32
16 Pit				27.6	1.77	1.66		27.7	1.74	1.25
17 Pit	1.09554			28.1	1.75	1.25		27.3	1.73	1.56
17 Pit				27.9	1.77	1.4		28	1.74	1.06
18 Pit	1.11854			28.6	1.77	0.946		29.1	1.69	0.573
18 Pit				28.4	1.73	1.06		28.3	1.74	0.895
19 Pit	1.20066			27.3	1.7	1.96		27.7	1.73	1.25
19 Pit				27.3	1.74	1.96		27.3	1.77	1.56
20 Pit	1.51867			28.4	1.78	1.06		27.9	1.77	1.12
20 Pit				27.8	1.78			27.8	1.78	1.18
21 Pit	2.95865			27.8	1.73	1.48		27.7	1.74	1.25
21 Pit				27.4	1.79	1.85		27.5	1.76	1.4
22 Pit	0.96274			29.8	1.77	0.483		27.3	1.77	1.56
22 Pit				29.7	1.83	0.511		27.5	1.73	1.4
23 Pit	1.12963			27.8	1.74	1.48		29.2	1.74	0.542
23 Pit				27.5	1.81	1.75		29.4	1.73	0.485
24 Pit	2.07685			27.3	1.71	1.96		27.5	1.74	1.4
24 Pit				27.2	1.73	2.07		26.2	1.72

## Sheet: PIT DIO2
Name				Name	Take Off	Amplification	Comparative Conc.			Name	Take Off	Amplification	Comparative Conc.				Name
1	1.00234			1	25.5	1.56	0.829			1	24.6	1.58	0.864				1	0.846319	1.00133	0.998993
1				1	24.7	1.63	1.21			1	24	1.64	1.16				1	1.18474
2	1.7212			2	25.4	1.56	0.869			2	24.9	1.61	0.747				2	0.805694	0.928067	0.539199
2				2	24.6	1.63	1.26			2	24.5	1.72	0.907				2	1.06903
3	3.94626			3	24.7	1.6	1.21			3	23.7	1.6	1.34				3	1.27334	1.41487	0.358534
3				3	24	1.59	1.67			3	23.5	1.62	1.48				3	1.57213
4	1.34116			4	24.6	1.53	1.26			4	24.6	1.69	0.864				4	1.04338	1.1481	0.856048
4				4	24.2	1.6	1.52			4	24.2	1.65	1.05				4	1.26333
5	8.85903			5	25.8	1.6	0.72			5	25.1	1.62	0.677				5	0.698169	0.865637	0.0977125
5				5	24.7	1.61	1.21			5	24.4	1.69	0.952				5	1.07328
6	2.30219			6	26.2	1.64	0.597			6	26	1.65	0.437				6	0.510773	0.640477	0.278203
6				6	25.1	1.57	1			6	25.2	1.68	0.645				6	0.803119
7	1.57631			7	26.6	1.54	0.495			7	26.5	1.6	0.343				7	0.41205	0.529058	0.33563
7				7	25.4	1.58	0.869			7	25.6	1.59	0.531				7	0.679293
8	8.24339			8	23.5	1.62	2.12			8	23.4	1.63	1.55				8	1.81273	1.92242	0.233208
8				8	23.1	1.63	2.55			8	23.3	1.59	1.63				8	2.03875
9	7.7016			9	26	1.56	0.656			9	24.7	1.68	0.823				9	0.734771	0.928835	0.120603
9				9	24.2	1.62	1.52			9	24.5	1.65	0.907				9	1.17416
10	1.86262			10	24.1	1.62	1.6			10	25	1.72	0.711				10	1.06658	1.28113	0.687808
10				10	24.1	1.62	1.6			10	23.5	1.62	1.48				10	1.53883
11	1.92936			11	23.3	1.59	2.32			11	23.1	1.63	1.79				11	2.03784	2.40877	1.24848
11				11	22.4	1.62	3.54			11	22.6	1.55	2.29				11	2.84721
12	1.63713			12	25.4	1.62	0.869			12	25.6	1.63	0.531				12	0.679293	0.795367	0.48583
12				12	25.3	1.6	0.911			12	24.4	1.67	0.952				12	0.931274
13	6.68351			13	29.2	1.6	0.147			13	25.6	1.63	0.531				13	0.279387	0.497071	0.0743728
13				13	24.9	1.61	1.1			13	25	1.64	0.711				13	0.884364
14	6.42133			14	27.3	1.63	0.357			14	25.3	1.65	0.615				14	0.468567	0.71603	0.111508
14				14	24.5	1.63	1.32			14	24.5	1.64	0.907				14	1.09418
15	1.52834			15	25.1	1.6	1			15	24.3	1.58	1				15	1	1.19473	0.781715
15				15	24	1.55	1.67			15	23.9	1.6	1.22				15	1.42738
16	1.99304			16	25	1.55	1.05			16	24.1	1.6	1.1				16	1.07471	1.42982	0.717406
16				16	23.4	1.55	2.22			16	23.3	1.66	1.63				16	1.90226
17	1.09554			17	24.9	1.59	1.1			17	25.3	1.61	0.615				17	0.822496	0.984738	0.898862
17				17	24.4	1.6	1.39			17	24.3	1.62	1				17	1.17898
18	1.16511			18	25.9	1.59	0.688			18	24.4	1.61	0.952				18	0.809306	0.932614	0.800448
18				18	25	1.62	1.05			18	24.1	1.64	1.1				18	1.07471
19	1.23512			19	25.1	1.6	1			19	24.3	1.57	1				19	1	1.23747	1.00191
19				19	23.9	1.61	1.75			19	23.7	1.6	1.34				19	1.53134
20	1.69247			20	26.6	1.52	0.495			20	24.8	1.62	0.784				20	0.622961	0.698955	0.412978
20				20	25.1	1.55	1			20	25.3	1.7	0.615				20	0.784219
21	2.95865			21	25.8	1.59	0.72			21	25.7	1.61	0.506				21	0.603589	0.776099	0.262316
21				21	24.7	1.59	1.21			21	24.7	1.61	0.823				21	0.997913
22	1.06887			22	26.7	1.57	0.473			22	25.7	1.6	0.506				22	0.489222	0.563253	0.526964
22				22	25.7	1.61	0.755			22	25.5	1.62	0.557				22	0.648487
23	1.10194			23	23.9	1.59	1.75			23	23.9	1.58	1.22				23	1.46116	1.66452	1.51054
23				23	23.1	1.63	2.55			23	23.6	1.57	1.41				23	1.89618
24	2.2402			24	24.6	1.61	1.26			24	22.6	0.25	2.29				24	1.69865	2.27055	1.01355
24				24	24.2	1.61	1.52			24	20.6	-0.31	6.06				24	3.035

## Sheet: PIT DIO3
	REF			Dio3
Name				Take Off	Amplification	Comparative Conc.		Take Off	Amplification	Comparative Conc.
1 Pit	1.00015			30.5	1.78	1		30.4	1.75	0.971
1 Pit				30.5	1.61	1		30.3	1.75	1.03
2 Pit	1.57159			29.7	1.66	1.52		30	1.72	1.23
2 Pit				30	1.73	1.3		29.8	1.67	1.38
3 Pit	3.37555			29.5	1.64	1.69		29.3	1.67	1.85
3 Pit				29.7	1.63	1.52		29.4	1.64	1.75
4 Pit	1.27006			30.4	1.69	1.05		30.5	1.81	0.916
4 Pit				30.5	1.37	1		30.3	1.65	1.03
5 Pit	7.13673			30.8	1.97	0.855		30.5	1.98	0.916
5 Pit				30.8	1.79	0.855		30.9	1.92	0.724
6 Pit	2.16308			30.5	1.7	1		31.2	1.62
6 Pit				30.7	1.66	0.901		30.7	2.14	0.814
7 Pit	1.57131			29.6	1.66	1.6		29.4	1.59	1.75
7 Pit				29.8	1.68	1.44		29	1.65	2.21
8 Pit	6.21744			30	1.66	1.3		29.8	1.73	1.38
8 Pit				30.1	1.65	1.23		29.9	1.72	1.3
9 Pit	6.25095			30.7	1.68	0.901		30.4	1.7	0.971
9 Pit				30.5	1.73	1		30.2	1.8	1.09
10 Pit	1.62992			30.6	1.88	0.949		30.1	1.76	1.16
10 Pit				30.3	1.68	1.11		30.8	2.04	0.768
11 Pit	1.67931			30.2	1.65	1.17		30	1.75	1.23
11 Pit				30.3	1.7	1.11		30.1	1.73	1.16
12 Pit	1.59391			30.7	1.73	0.901		30.7	1.69	0.814
12 Pit				30.9	1.73	0.811		30.7	1.97	0.814
13 Pit	6.53625			29.8	1.42	1.44		29.1	0.9	2.08
13 Pit				31.1	1.72	0.73		28.8	3.11	2.49
14 Pit	6.42053			31.1	2.68	0.73		30.6	1.98	0.863
14 Pit				30.8	1.76	0.855		30.3	1.55	1.03
15 Pit	1.52814			30.8	1.69	0.855		31	2.46	0.683
15 Pit				30.8	1.49	0.855		31.4	1.97	0.54
16 Pit	1.99257			30.5	1.74	1		31	1.16	0.683
16 Pit				31.3	1.87	0.658		30.6	2.68	0.863
17 Pit	1.09554			30.6	2.75			31.4	1.88	0.54
17 Pit				30.8	1.91	0.855		31.4	1.47	0.54
18 Pit	1.11854			30.3	1.73	1.11		30.5	1.64	0.916
18 Pit				30.4	1.7	1.05		30.5	1.78	0.916
19 Pit	1.20066			30.8	1.86	0.855		30.6	1.65	0.863
19 Pit				30.7	1.84	0.901		30.6	1.91	0.863
20 Pit	1.51867			31.3	3.09	0.658		30.7	1.88	0.814
20 Pit				30.4	1.45	1.05		30.2	1.61	1.09
21 Pit	2.95865			30.7	1.62	0.901		31	4.87
21 Pit				31.1	1.85	0.73		30.7	1.79	0.814
22 Pit	0.96274			30.1	1.8	1.23		31	1.76	0.683
22 Pit				30.2	1.36	1.17		30.3	1.58	1.03
23 Pit	1.12963			13.7	0.83			30.7	2.32	0.814
23 Pit				31.4	3.08	0.624		31.1	1.99	0.644
24 Pit	2.07685			30.7	1.63	0.901		30.6	1.95	0.863
24 Pit				29.9	1.49	1.37		30.9	2.41

[truncated: 12 more sheets: Th DIO1, Th DIO3, AHA TRH, MBH TRH, PIT TRHR, PIT TSH, TRH % Hyp, TSH % PIT, TSH CPM K, TSH B, T4 B, T3 B]
